# Supplementary material for: Evidence of a positive association between malpractice climate and thyroid cancer incidence in the United States
Source: PLoS One. 2018 Jul 18;13(7):e0199862. doi: 10.1371/journal.pone.0199862 (PMC6051569; doi:10.1371/journal.pone.0199862)
Supplement: S1 Table — (XLSX) [file pone.0199862.s001.xlsx]

## Sheet: matrix.r
Table S1: Univariate analysis, complete correlation matrix, Spearman method
correlation coefficients
	thyroid cancer incidence	breast cancer incidence	prostate cancer incidence	colon cancer incidence	lung cancer incidence	malpractice payout rate	age	smoking	obesity	race	income	poverty	insurance
thyroid cancer incidence	1	0.39607	0.286526	0.203596	-0.0672204	0.513233	0.217398	-0.40451	-0.611581	0.050984	0.452605	-0.370111	0.468397
breast cancer incidence	0.39607	1	0.694619	0.732505	0.562796	0.238878	0.77993	0.0289614	-0.190399	0.282058	0.152529	-0.30333	0.60497
prostate cancer incidence	0.286526	0.694619	1	0.605717	0.434388	0.386746	0.602382	-0.00455926	-0.0465643	0.276275	-0.0867501	-0.0773007	0.391296
colon cancer incidence	0.203596	0.732505	0.605717	1	0.789845	0.355173	0.816309	0.400761	0.275111	0.286197	-0.280179	0.0245384	0.347469
lung cancer incidence	-0.0672204	0.562796	0.434388	0.789845	1	0.181684	0.744029	0.700309	0.51296	0.309407	-0.462838	0.23344	0.0530143
malpractice payout rate	0.513233	0.238878	0.386746	0.355173	0.181684	1	0.220453	0.000758907	-0.0784011	-0.170279	-0.0844036	0.218061	-0.0133758
age	0.217398	0.77993	0.602382	0.816309	0.744029	0.220453	1	0.30683	0.0797838	0.309302	-0.242172	-0.0472936	0.24252
smoking	-0.40451	0.0289614	-0.00455926	0.400761	0.700309	0.000758907	0.30683	1	0.729193	0.179585	-0.599364	0.410217	-0.310653
obesity	-0.611581	-0.190399	-0.0465643	0.275111	0.51296	-0.0784011	0.0797838	0.729193	1	0.111951	-0.650342	0.499515	-0.362967
race	0.050984	0.282058	0.276275	0.286197	0.309407	-0.170279	0.309302	0.179585	0.111951	1	-0.0990439	-0.405903	0.233767
income	0.452605	0.152529	-0.0867501	-0.280179	-0.462838	-0.0844036	-0.242172	-0.599364	-0.650342	-0.0990439	1	-0.798411	0.557512
poverty	-0.370111	-0.30333	-0.0773007	0.0245384	0.23344	0.218061	-0.0472936	0.410217	0.499515	-0.405903	-0.798411	1	-0.629344
insurance	0.468397	0.60497	0.391296	0.347469	0.0530143	-0.0133758	0.24252	-0.310653	-0.362967	0.233767	0.557512	-0.629344	1
p values
	thyroid cancer incidence	breast cancer incidence	prostate cancer incidence	colon cancer incidence	lung cancer incidence	malpractice payout rate	age	smoking	obesity	race	income	poverty	insurance
thyroid cancer incidence	NA	0.313092	1	1	1	0.00916626	1	0.252616	0.000145392	1	0.0666048	0.585931	0.0411417
breast cancer incidence	0.313092	NA	1.22226e-06	7.79106e-08	0.00133946	1	1.19385e-09	1	1	1	1	1	0.000200751
prostate cancer incidence	1	1.22226e-06	NA	0.000193634	0.112914	0.394368	0.000227327	1	1	1	1	1	0.352648
colon cancer incidence	1	7.79106e-08	0.000193634	NA	4.36901e-10	0.82222	2.2446e-11	0.278072	1	1	1	1	0.973395
lung cancer incidence	1	0.00133946	0.112914	4.36901e-10	NA	1	3.07073e-08	8.30662e-07	0.00925617	1	0.0488731	1	1
malpractice payout rate	0.00916626	1	0.394368	0.82222	1	NA	1	1	1	1	1	1	1
age	1	1.19385e-09	0.000227327	2.2446e-11	3.07073e-08	1	NA	1	1	1	1	1	1
smoking	0.252616	1	1	0.278072	8.30662e-07	1	1	NA	1.00922e-07	1	0.00026244	0.217809	1
obesity	0.000145392	1	1	1	0.00925617	1	1	1.00922e-07	NA	1	1.87268e-05	0.0148363	0.690331
race	1	1	1	1	1	1	1	1	1	NA	1	0.243695	1
income	0.0666048	1	1	1	0.0488731	1	1	0.00026244	1.87268e-05	1	NA	1.75377e-10	0.00166876
poverty	0.585931	1	1	1	1	1	1	0.217809	0.0148363	0.243695	1.75377e-10	NA	5.88526e-05
insurance	0.0411417	0.000200751	0.352648	0.973395	1	1	1	1	0.690331	1	0.00166876	5.88526e-05	NA
